# Supplementary material for: Magnetic Resonance Imaging Findings Corresponding to Vasculitis as Defined via [18F]FDG Positron Emission Tomography or Ultrasound
Source: Diagnostics (Basel). 2023 Nov 29;13(23):3559. doi: 10.3390/diagnostics13233559 (PMC10706336; doi:10.3390/diagnostics13233559)
Supplement: Supplementary file 1 [file diagnostics-13-03559-s001.zip]

Archive with 1 entries (1 files):
- diagnostics-2706936-supplementary.pdf
